# Supplementary material for: Reproductive health needs of Human papillomavirus (HPV) positive women: A systematic review
Source: PLoS One. 2022 Sep 12;17(9):e0266819. doi: 10.1371/journal.pone.0266819 (PMC9467316; doi:10.1371/journal.pone.0266819)
Supplement: S1 File — (ZIP) [file pone.0266819.s002.zip]

Archive with 50 entries (47 files):
- data availability/My EndNote Library.Data/
- data availability/My EndNote Library.Data/rdb/
- data availability/My EndNote Library.Data/rdb/csort.frm
- data availability/My EndNote Library.Data/rdb/csort.MYD
- data availability/My EndNote Library.Data/rdb/csort.MYI
- data availability/My EndNote Library.Data/rdb/db.opt
- data availability/My EndNote Library.Data/rdb/jterms.frm
- data availability/My EndNote Library.Data/rdb/jterms.MYD
- data availability/My EndNote Library.Data/rdb/jterms.MYI
- data availability/My EndNote Library.Data/rdb/misc.frm
- data availability/My EndNote Library.Data/rdb/misc.MYD
- data availability/My EndNote Library.Data/rdb/misc.MYI
- data availability/My EndNote Library.Data/rdb/pdf_index.frm
- data availability/My EndNote Library.Data/rdb/pdf_index.MYD
- data availability/My EndNote Library.Data/rdb/pdf_index.MYI
- data availability/My EndNote Library.Data/rdb/refs.frm
- data availability/My EndNote Library.Data/rdb/refs.MYD
- data availability/My EndNote Library.Data/rdb/refs.MYI
- data availability/My EndNote Library.Data/rdb/refs_ext.frm
- data availability/My EndNote Library.Data/rdb/refs_ext.MYD
- data availability/My EndNote Library.Data/rdb/refs_ext.MYI
- data availability/My EndNote Library.Data/rdb/reftype.frm
- data availability/My EndNote Library.Data/rdb/terms.frm
- data availability/My EndNote Library.Data/rdb/terms.MYD
- data availability/My EndNote Library.Data/rdb/terms.MYI
- data availability/My EndNote Library.Data/tdb/
- data availability/My EndNote Library.Data/tdb/csort.frm
- data availability/My EndNote Library.Data/tdb/csort.MYD
- data availability/My EndNote Library.Data/tdb/csort.MYI
- data availability/My EndNote Library.Data/tdb/db.opt
- data availability/My EndNote Library.Data/tdb/jterms.frm
- data availability/My EndNote Library.Data/tdb/jterms.MYD
- data availability/My EndNote Library.Data/tdb/jterms.MYI
- data availability/My EndNote Library.Data/tdb/misc.frm
- data availability/My EndNote Library.Data/tdb/misc.MYD
- data availability/My EndNote Library.Data/tdb/misc.MYI
- data availability/My EndNote Library.Data/tdb/pdf_index.frm
- data availability/My EndNote Library.Data/tdb/pdf_index.MYD
- data availability/My EndNote Library.Data/tdb/pdf_index.MYI
- data availability/My EndNote Library.Data/tdb/refs.frm
- data availability/My EndNote Library.Data/tdb/refs.MYD
- data availability/My EndNote Library.Data/tdb/refs.MYI
- data availability/My EndNote Library.Data/tdb/refs_ext.frm
- data availability/My EndNote Library.Data/tdb/refs_ext.MYD
- data availability/My EndNote Library.Data/tdb/refs_ext.MYI
- data availability/My EndNote Library.Data/tdb/terms.frm
- data availability/My EndNote Library.Data/tdb/terms.MYD
- data availability/My EndNote Library.Data/tdb/terms.MYI
- data availability/My EndNote Library.enl
- data availability/Response to comments .doc
